# Supplementary material for: Nestin-dependent mitochondria-ER contacts define stem Leydig cell differentiation to attenuate male reproductive ageing
Source: Nat Commun. 2022 Jul 11;13:4020. doi: 10.1038/s41467-022-31755-w (PMC9276759; doi:10.1038/s41467-022-31755-w)
Supplement: Supplementary file 4 — Source Data [file 41467_2022_31755_MOESM4_ESM.xlsx]

## Sheet: Fig.1
Panel b	2m	12m	24m		Panel g	2m	12m	24m
	5.84	4.56	2.23			1.734	1.684	1.243
	6.98	5.32	0.98			1.654	1.521	1.148
	4.34	4.27	2.25			1.863	1.554	1.497
	6.93	6.57	0.33			1.985	1.432	1.428
	6.75	4.03	0.77			1.752	1.63	1.405
	7.65	3.76	0.98			1.692	1.649	1.386
Panel c	2m	12m	24m		Panel h	2m	12m	24m
	0.83	0.85	0.42			1.974	1.723	1.243
	1.02	0.78	0.67			1.754	1.652	1.396
	1.13	0.72	0.65			1.793	1.578	1.484
	0.98	0.84	0.45			1.974	1.573	1.495
	1.07	0.78	0.64			1.812	1.743	1.612
	0.97	0.81	0.5			1.697	1.593	1.395
Panel d	2m	12m	24m		Panel i	2m	12m	24m
	1.06	0.88	0.55			1.549	1.539	1.254
	0.88	0.84	0.68			1.758	1.632	1.395
	1.14	0.79	0.65			1.734	1.523	1.133
	0.98	0.8	0.59			1.905	1.466	1.196
	0.87	0.7	0.43			1.863	1.638	1.232
	1.07	0.96	0.31			1.583	1.538	1.237
Panel e	2m	12m	24m		Panel l	2m	12m	24m
	1.13	0.91	0.22			8.91	5.43	4.72
	1.02	0.82	0.33			9.45	6.49	3.98
	0.93	0.85	0.44			9.23	6.98	4.12
	0.84	0.74	0.49			7.45	6.02	3.01
	0.97	0.91	0.46			8.48	5.56	5.21
	1.11	0.8	0.56

## Sheet: Fig.2
Panel b	2m	12m	24m		Panel c	2m	12m	24m		Panel f	2m	12m	24m		Panel i	2m	12m	24m
	0.649	0.551	0.467			0.632	0.542	0.379			48	43	17			71.71	56.43	31.32
	0.603	0.514	0.46			0.656	0.583	0.323			54	38	22			68.12	44.52	28.65
	0.675	0.557	0.417			0.503	0.565	0.325			56	39	14			75.62	43.63	40.23
	0.622	0.534	0.424			0.676	0.512	0.327			49	36	19			60.52	54.35	33.21
	0.517	0.501	0.436			0.552	0.597	0.337			52	46	21			69.54	58.34	32.35
	0.589	0.593	0.462			0.685	0.555	0.321
	0.646	0.51	0.417			0.546	0.543	0.388		Panel g	2m	12m	24m		Panel j	2m	12m	24m
	0.618	0.586	0.408			0.699	0.53	0.396			20	26	15			45.73	32.12	12.46
	0.57	0.559	0.437			0.588	0.545	0.372			19	24	42			40.56	36.45	18.45
	0.537	0.563	0.325			0.669	0.6	0.354			10	22	35			50.64	30.21	16.55
	0.53	0.576	0.301			0.556	0.561	0.273			16	24	24			44.78	28.45	20.21
	0.64	0.534	0.32			0.518	0.599	0.243			17	25	27			42.76	22.56	17.54
	0.65	0.525	0.323			0.575	0.572	0.239			14	25	20
	0.558	0.554	0.356			0.579	0.59	0.297			12	27	43
	0.582	0.553	0.331			0.582	0.536	0.267			20	20	49
	0.669	0.584	0.308			0.518	0.595	0.295			19	21	50
	0.522	0.6	0.336			0.511	0.507	0.26			16	23	32
	0.58	0.539	0.304			0.573	0.562	0.227			10	15	43
	0.694	0.595	0.329			0.588	0.572	0.288			17	10	49
	0.688	0.535	0.331			0.532	0.56	0.217			19	15	58
	0.448	0.546	0.281			0.406	0.472	0.216			13	13	58
	0.449	0.55	0.207			0.479	0.486	0.257			13	14	58
	0.437	0.626	0.211			0.441	0.481	0.255			15	20	52
	0.479	0.664	0.204			0.42	0.404	0.204			18	15	34
	0.486	0.535	0.206			0.465	0.403	0.287			15	16	43
	0.408	0.473	0.293			0.49	0.489	0.224			12	19	41
	0.444	0.401	0.328			0.46	0.406	0.233			14	15	32
	0.495	0.491	0.306			0.477	0.467	0.25			30	35	32
	0.414	0.419	0.332			0.452	0.436	0.217			10	30	23
	0.476	0.483	0.245			0.445	0.49	0.239			6	35	31
	0.743	0.459	0.202			0.433	0.432	0.205			25	15	30
	0.711	0.498	0.202			0.438	0.452	0.237			5	15	26
	0.662	0.487	0.213			0.436	0.482	0.283			22	24	28
	0.621	0.429	0.269			0.46	0.486	0.248			23	19
	0.617	0.422	0.3			0.435	0.486	0.289			25	21
	0.676	0.388	0.202			0.724	0.343	0.19			25	18
	0.781	0.333	0.248			0.687	0.427	0.107			21	19
	0.77	0.312	0.239			0.681	0.356	0.182			15	17
	0.679	0.357	0.203			0.768	0.442	0.183			14	17
	0.641	0.325	0.256			0.663	0.368	0.14			14	18
	0.621	0.303	0.221			0.646	0.338	0.143			14	22
	0.621	0.38	0.286			0.686	0.419	0.117			10	22
	0.786	0.325	0.2			0.637	0.397	0.146			15	20
	0.826	0.33	0.128			0.714	0.354	0.125			13	21
	0.611	0.362	0.168			0.715	0.346	0.456			12
	0.856	0.378	0.122			0.812	0.476	0.423			10
	0.823	0.345	0.147			0.802	0.3	0.564			11
	0.346	0.315	0.168			0.366	0.3	0.121			14
	0.487	0.38	0.198			0.401	0.356	0.185			10
		0.336	0.131				0.401	0.423			12
		0.649	0.132				0.724	0.111			13
		0.705					0.714				11
		0.622					0.656				10
		0.285					0.745				14
		0.267					0.321

## Sheet: Fig.3
Panel b	2m	12m	24m
	0.976545	1.16796	1.53081
	0.896432	1.23963	1.65983
	1.12702	1.29874	1.69483
	0.942631	1.20413	1.58462
	1.05737	1.18965	1.62149
Panel c	2m					12m					24m
NFE2L2	0.93	1.02	1.05	0.96	1.04	0.89	0.88	0.9	0.92	0.69	0.76	0.68	0.71	0.58	0.55
HMOX1	0.98	1.01	1.01	0.95	1.05	0.88	0.92	0.84	0.68	0.92	0.72	0.66	0.68	0.47	0.36
NQO1	0.95	1.02	1.03	0.98	1.02	0.81	0.82	0.6	0.78	0.94	0.66	0.58	0.62	0.48	0.41
GCLM	0.96	1.03	1.01	0.95	1.05	0.82	0.74	0.76	0.7	0.58	0.59	0.63	0.46	0.41	0.38
Panel e	2m					12m					24m
Nrf2	0.955	1.116	0.929	0.941	1.059	0.864	0.906	0.828	0.826	0.894	0.266	0.354	0.352	0.241	0.147
GCLM	1.194	0.807	0.999	0.895	1.105	0.828	0.717	0.622	0.521	0.684	0.409	0.498	0.361	0.265	0.294
HO-1	0.983	1.124	0.893	0.923	1.077	0.844	0.889	0.657	0.745	0.664	0.477	0.507	0.608	0.414	0.387
NQO1	0.947	1.161	0.892	0.945	1.055	0.588	0.634	0.478	0.684	0.741	0.525	0.418	0.429	0.548	0.684
Panel g	2m			12m			24m			Panel i	2m	12m	24m
	X	Y		X	Y		X	Y			1.081	0.8625	0.4945
	1.71668	1.023		1.28463	1.274		1.42878	1.184			1.127	0.9315	0.667
	1.27395	1.806		1.34464	1.575		1.64735	1.674			1.219	1.012	0.5865
	4.8493	2.646		2.3635	1.747		2.65483	1.346			1.1385	0.7935	0.529
	1.27395	1.264		1.13686	1.257		1.15837	1.543			1.1615	0.9545	0.4485
	1.2373	1.646		1.58453	1.234		1.18463	2.324
	1.32694	1.432		5.43469	2.122		2.46285	3.432		Panel j	2m			12m			24m
	1.16699	1.302		6.16699	5.402		1.16699	1.402		HSPA5	0.983765	1.08101	0.935223	0.73772	0.8202	0.801	1.60164	1.79385	1.49919
	1.75056	1.468		1.24364	1.23528		1.75472	1.668		AFF4	1.04364	1.00909	0.947273	0.8078	0.82995	0.79425	1.54484	1.64096	1.54957
	2.71668	1.553		1.24233	1.153		1.73469	1.253		ATF4	1.06415	0.90566	1.03019	0.81465	0.8585	0.80883	1.685	1.45839	1.23756
	1.95044	1.875		1.76482	1.365		1.95044	1.875		XBP1	1.11253	0.966752	0.920716	0.81439	0.83025	0.85923	2.7238	2.60669	2.46336
	1.32694	1.85		2.65472	1.562		3.35703	3.347		ATF6	0.947368	0.94921	1.11053	1.25671	1.33824	1.21843	2.42438	2.98727	2.76833
	3.92793	2.702		1.86372	1.983		2.94753	2.408
	2.71668	1.439		2.09742	1.435		2.92468	1.868		Panel l	2m			12m			24m
	1.63698	1.286		1.37849	1.765		1.84537	2.135		Bip	0.971377	1.14894	0.879685	1.28724	1.35911	1.2475	1.45615	1.25768	1.54865
	3.62836	2.009		2.78649	2.986		3.12836	2.084		Chop	0.950697	1.07268	0.97662	1.32204	1.41912	1.60095	2.06457	1.70402	1.88255
	5.92793	4.603		4.68346	1.874		3.62793	2.403
	4.92793	3.093		1.86472	1.153		1.35486	1.297		Panel m	2m			12m			24m
	1.4091	1.396		1.08462	1.123		1.10569	1.385		p-IRE1α/IRE1α	0.642373	1.31877	1.03886	2.28102	2.8836	3.1142	5.91967	6.45203	5.1718
	1.55335	1.348		1.15343	1.254		1.36785	1.765
	1.28302	1.21		1.16254	1.097		1.14586	1.352		Panel n	2m			12m			24m
	2.96999	1.722		1.38454	1.283		1.68568	1.462		ATF6	1.15712	0.918055	0.924826	1.71042	2.02414	1.9738	1.87045	1.75632	2.20921
	3.71668	1.351		1.54628	1.294		1.87648	1.467
	2.01197	1.873		1.31363	1.476		1.01197	1.273		Panel o	2m			12m			24m
	6.92793	1.921		1.87352	1.234		2.12793	1.546		p-EIF2α/EIF2α	0.743681	1.15967	1.09665	3.56127	3.12569	2.68503	5.32545	6.54128	4.96584
	3.92793	1.568		1.93728	2.384		1.74262	1.268
	1.32694	1.175		2.35274	1.327		1.32694	1.275
	1.24235	1.402		2.36482	1.387		1.24235	2.702
	4.71668	1.305		1.27463	1.937		1.31668	1.205
	1.55599	1.563		1.46272	1.234		1.25599	1.163
	2.08504	1.702		1.37463	1.545		1.28504	1.202
	2.02538	1.504		1.86742	2.394		1.12538	1.214
	3.71668	2.801		6.36281	2.431		2.01668	1.801
	1.71668	1.437		2.94721	1.762		1.21668	1.345
	1.95044	1.785		1.87463	2.107		1.25044	1.498
	1.16699	1.517		1.64527	1.457		1.36699	1.217
	2.9952	2.031		1.23987	1.354		1.4852	1.653
	3.61028	2.031		1.64522	1.264		1.81028	1.567
	1.17522	1.697		1.34698	1.647		1.97522	1.997
	1.56035	1.554		2.37429	1.687		1.86035	2.154
	1.71668	2.152		3.47264	3.123		1.91668	2.452
	2.01603	2.098		1.98742	1.854		1.65603	1.459
	2.76807	2.043		1.43847	1.763		1.72845	1.248
	1.90284	2.969		2.06473	1.854		1.56282	2.269
	2.79191	1.851		1.98363	1.763		1.43527	1.348
	1.83806	2.012		4.97321	2.745		1.34865	1.345
	1.12793	1.792		3.67492	2.836		1.18649	1.45375
	2.74606	1.872		1.84527	1.264		1.84527	1.264
	6.92793	3.74		1.65363	1.453		1.99863	1.74
	1.62642	2.123		1.07854	1.238		1.10897	1.435
	2.93359	2.327		1.34596	1.678		1.43527	1.546
	2.01618	1.553		2.08463	1.456		1.86472	1.327
	1.27395	1.405		1.73861	1.236		1.45237	1.548
	1.9107	1.646		1.26349	1.674		1.43847	1.865
	1.71668	1.567		1.59836	1.198		1.45909	1.234
	2.72686	2		1.89727	2.432		2.04528	2.968
	1.71668	1.965		1.23599	1.953		1.16557	1.846
	1.92793	2.287		2.10764	2.297		1.86472	2.452
	1.27395	1.958		2.56489	2.763		2.85628	2.856
	1.37929	2.646		3.10979	2.564		3.84633	3.546
	1.8788	1.537		4.19275	3.564		2.36472	2.487
	1.80315	1.642		1.26487	1.154		1.84527	2.197
	1.16699	1.406		1.25483	1.546		2.37492	2.106
	4.42034	2.031		2.15472	2.974		4.42034	3.031
	1.27395	1.567		1.64583	1.853		1.12436	1.765
	2.05968	2.646		1.43528	1.427		1.87526	1.986
	5.92793	1.77		3.12649	1.163		4.81346	1.65
	1.80315	1.236		1.56373	1.297		1.61316	1.036
	2.59319	3.003		1.64598	1.46		1.42355	1.004
	2.07018	1.563		4.49812	2.074		1.04467	1.237
	2.30506	2.101		1.27492	1.064		1.31753	1.301
	1.43464	2.353		1.36096	1.147		1.23895	1.375
	2.64127	1.437		1.30763	1.386		1.87425	1.256
	1.48642	1.984		1.48743	1.196		1.29723	1.359
	1.27395	1.405		1.35483	1.238		1.17683	1.214
	3.15284	2.646		2.94622	2.362		1.98521	1.458
	1.27395	1.417		1.52793	1.234		1.4635	1.376
	4.18373	4.646		1.97252	1.973		2.3724	2.459
	1.2373	1.866		1.19265	1.163		1.34872	1.645
	1.75344	1.982		1.5564	1.326		1.45984	1.982
	1.2504	1.605		1.42683	1.457		1.25056	1.346
	1.8493	1.211		2.07363	2.752		1.84247	2.133
	1.30029	1.464		6.92641	4.923		1.25735	1.243
	1.71668	1.528		1.24372	1.193		1.42567	1.328
	3.54613	2.467		3.08624	3.074		3.54613	2.467
	2.38225	1.828		1.98642	1.436		2.38225	1.828
	2.20055	1.453		3.27382	1.235
	3.68758	1.895		4.87393	2.748
	3.73413	1.741		1.46384	1.193
	2.35221	1.128		1.27475	1.298
	1.32793	1.402		1.62548	1.194
	1.31024	1.643		1.39747	1.237
	1.31668	1.488		1.19747	1.163
	1.12793	1.398		1.25382	1.445
	2.0981	1.886		1.00365	1.632
	8.81735	4.518
	1.03437	1.974
	1.46378	1.258
	3.04629	1.288
	1.84857	1.302
	2.8493	1.543
	3.00773	1.464
	1.75056	1.782
	1.92793	2.165
	1.17257	1.098
	1.27395	1.498
	1.75056	1.646
	4.24364	3.152
	1.27395	2.24
	1.92793	2.646
	2.72069	1.356
	1.27395	1.946
	1.12793	2.646
	2.67992	1.447
	1.57548	1.443
	8.64734	6.374

## Sheet: Fig.4
Panel b	2m			24m				Panel j	2m			24m			24m+MG132
α-tubulin	143.955	132.801	128.562	140.791	125.523	149.855		Nestin	0.923654	1.14527	0.931078	0.272446	0.180254	0.302542	0.615378	0.820145	0.726538
F-actin	108.569	140.293	122.818	138.719	100.855	115.23
Nestin	175.264	152.962	163.532	87.577	63.541	56.756		Panel k	2m	24m
									1	5.85
Panel d	2m	24m							0.93	4.85
	61.11	68.086							1.07	5.12
	60	65.336
	78.389	67.272						Panel l	NTC	ShKeap1
									1	0.49
Panel e	2m	24m							0.85	0.42
	18	26							1.15	0.68
	22	20
	29	26						Panel n	2m			24m
								Nestin	1.15815	0.945981	0.895867	1.36231	1.38286	1.558
Panel f	2m	24m						Nrf2	1.02041	1.18252	0.79707	0.637447	0.625357	0.659719
	0.896546	2.17701
	0.872892	1.9242
	0.987887	1.46451
Panel h	2m			24m
α-tubulin	1.08351	0.795633	1.12085	0.926656	0.932572	1.39459
F-actin	0.922993	0.913855	1.16315	0.773637	1.07537	1.06216
Nestin	0.973855	0.902657	1.12349	0.299268	0.37763	0.349706

## Sheet: Fig.5
Panel a	2m			24m			24m+Mel
Nestin	1.24606	0.884562	0.869378	0.311812	0.214569	0.265453	0.68465	0.785421	0.542364
Panel b	2m			24m			24m+Mel
Ub	1	1.2	0.8	5.03	4.76	4.12	2.32	3.24	2.75
Panel e	2m	24m	24m+Mel
	1.15895	2.5222	1.70857
	0.764919	2.98817	1.63627
	1.07613	2.68483	1.41049
Panel j	2m	24m	24m+Mel
	45.25	13.12	41.44
	40.36	20.2	36.66
	39.48	24.11	32.02
Panel k	2m	24m	24m+Mel
	15.21	5.52	10.98
	16.99	3.54	8.9
	14.63	4.98	11.56
	13.98	4.21	9.43
	15.82	5.02	9.98

## Sheet: Fig.6
Panel b	2m			24m			24m+Mel				Panel f	2m	24m	24m+Mel
Nestin	0.937903	1.12546	0.936634	0.340382	0.234671	0.265264	0.852075	0.800757	0.758472			5.12	1.28	2.85
												6.9899	0.98	3.67
Panel c	2m	24m	24m+Mel			Panel d	2m	24m	24m+Mel			4.56	1.98	1.94
	32.7	18	33.7				25.1	45.5	41.7			5.96	1.14	2.41
	24.4	12.3	31.6				37.4	45.9	43.8			6.12	1.78	1.46
	31.7	19.3	39.9				38.1	41.2	38.2			7.77	0.76	2.21
	20.6	18.1	34.8				34.7	43.9	40.4
	27.7	18.2	30.2				32.1	48.3	42.4		Panel g	2m	24m	24m+Mel
	41.4	19.9	20				24	40.7	29.9		HSD3β	1.02	0.52	0.78
	36.5	17	21				33.8	49	34.7			1.01	0.66	0.69
	35.5	13.3	23.3				16	44.6	33.8			0.93	0.61	0.55
	37.1	11.1	29.4				13.1	46.5	37.2			0.99	0.5	0.9
	20.3	11.4	20				18.8	43.3	30.4			0.96	0.68	0.82
	27.7	15.1	29.6				23.8	37.2	30.7			1.08	0.52	0.77
	20.1	11	28.4				29.6	39.3	32		CYP11A1	1.03	0.65	0.82
	35.3	14.3	21.5				23.3	39.3	34.6			1.04	0.6	0.77
	33	11.5	27				26.4	33.6	31.5			0.95	0.53	0.68
	29.5	14.7	22.4				22.2	31.3	32			0.92	0.54	0.74
	19.4	18.9	29.3				23.5	30.6	29.3			0.99	0.44	0.8
	26.7	16.4	26.7				27.5	34.8	33.7			1.05	0.32	0.75
	18.1	14.4	24.8				28.1	40	39.7		HSD17β3	0.95	0.2	0.67
	29.9	19	28.2				27.6	37.5	36.5			0.99	0.31	0.72
	21.9	14	21.7				26.1	38.7	38.7			0.94	0.36	0.61
	42.7	17.4	24.8				27.9	37.6	38.5			1.1	0.44	0.77
	24.6	14.5	29.4				25.6	37.6	31.3			0.96	0.42	0.63
	25	19.9	26.4				24.7	32	34.2			1.04	0.5	0.54
	20.8	20	29.8				29.6	34.4	35.6
	24.3	13.3	29.8				23	36.3	24.7		Panel i	2m						24m						24m+Mel
	27.7	15.5	29.4				20	35.8	30.9		SYCP3+	36	30	24	28	35	41	24	18	16	22	17	21	35	36	25	30	31	28
	24.7	10.3	28.1				22	38.5	24.7		Sox9+	20	14	16	18	15	14	14	16	12	14	13	15	18	17	16	16	20	19
	26.5	19.7	26				22.3	39.3	38.8
	29	11.4	25.9				26.8	39	36.2		Panel j	2m	24m	24m+Mel
	22.1	12.1	20.3				24.5	31.9	30.1			1.8	1.71429	1.94444
	24.2	15.1	22				28.4	32.3	35.6			2.14286	1.125	2.11765
	27.3	15.5	21.1				25.9	30.2	34.9			1.5	1.33333	1.5625
	21.5	13.7	24.5				21.5	31.7	37.7			1.55556	1.57143	1.875
	21	18.9	21.2				20.6	36.8	34.6			2.33333	1.30769	1.55
	25	18	26.1				21	34.3	37			2.92857	1.4	1.47368
	24.5	11.6	28.9				25.1	36	28.5
	29.5	16.4	24.4				21	39.6	24.8		Panel p	Ethanol						Melatonin
	23.8	14.5	22				29.9	36.5	27.7		Ctrl	1.863	1.462	1.754	2.084	1.652	1.688	1.986	1.763	1.564	1.478	1.987	2.054
	25.1	12.5	28.3				25.4	36.7	22		Nestin KO	1.456	1.375	1.553	1.503	1.508	1.724	1.463	1.453	1.685	1.632	1.529	1.467
	26.4	10	25.9				21.6	32.9	24
	20.5	8.5	19.2				10.9	30.7	29		Panel q	Untreated						Melatonin
	24.5	9.5	11.7				17.5	38	21.9		Ctrl	5.12	6.34	6.01	7.82	6.18	5.55	8.32	5.32	6.32	7.98	6.24	7.21
	22.7	6.1	12.3				19.8	37.2	22.8		Nestin KO	5.21	4.87	5.98	3.12	4.45	4.98	5.53	4.12	4.96	5.55	3.98	6.02
	27.1	8.2	17.7				17.8	39.7	21.8
	27.7	5.7	16.6				16.1	37.5	27
	21.5	6	12.3				18.6	36.9	26.8
	29.4	7.5	18				16.6	38.5	24.3
	21.3	7.9	20				15.8	34.1	29.2
	25.7	5.3	12.1				15.8	36.6	22.8
	20.5	7.3	12.9				16.5	39.7	29.5
	30.1	8.8	12.6				17	28.3	26.3
	30.1	9.7	15.5				10.4	21	24.4
	37.1	9.1	19.8				17.7	28.3	24.4
	33.6	6.4	15				19.5	27.9	26.3
	38.5	8	12.3				11.9	28.8	21.5
	38.5	5.5	19.1				16.7	20.6	25.4
	32.8	8.4	16.5				13.9	20.1	22.1
	36.3	8.3	13.3				15.9	23	15.7
	38.1	6.5	19				18	22.6	14.7
	39.9	6.2	20				17.8	27.9	26
	35.4	9.4	10.9				17.5	28.8	17.6
	36.4	8.2	18				11.4	20.3	29
	42.9	6.4	17.2				19.2	26.9	11.4
	38.8	7.8	13.4				14	25.9	24.8
	37.1	5.8	11.3				12.6	23	12.2
	36.6	6.1	12.1				16.1	30	25.8
	31.6	5.9	13.1				15.4	23	28.3
	39.4	7.9	15.2				10.6	22.8	20
	31.9	5.3	20				18.9	27.3	22.2
	34.7	5.6	13				13.3	25.5	24
	16.1	7.3	10.7				15.1	12.6	20.6
	12.8	9.3	10.9				11.5	17.2	14.6
	13.6	9.5	20				10.5	19.5	28.9
	15.5	8.8	12.1				14.4	25.5	29.6
	18.9	9.5	15.5				16.1	30.3	21.8
	17.2	7	15.8				19.3	21.8	21
	11.2	5	19.7				17.1	22.7	29.2
	12.1	5.9	14.1				14.5	34	22
	16.4	8.2	14.1				14.5	16.5	24.7
	19.6	8.3	17.9				15.3	24.1	27.5
	19.8	5.5	7.1				18.1	14.9	11.3
	13	9.7	7				12.7	24.8	18
	18.6	6.7	6.3				16.1	14.1	13.4
	18.8	6.6	5.8				16.7	30.4	15.4
	14.8	5.7	9.6				18.4	30.6	10.3
	17	8.2	8.4				15.8	24.7	15.1
	19.3	6.2	5.4				18.4	37.3	17.4
	15.7	7.3	9.5				12.1	22.8	12.7
	16.5	8.7	6.3				16.2	18.9	12.8
	10.4	6.2	9.8				15	24.6	13.4
	12.1	3	8.7				13.6	19	15.5
	18.5	4.6	9.2				16.4	30.2	6.1
	14.6	4	6.8				14.2	18.5	9
	15.9	3.5	9.1				11.4	31.2	9.4
	20	4.9	5.8				11.1	17.2	6.6
	11	3.6	6.4				10.8	20	9.7
	17	3.4	6.7				14.6	15	8.1
	15.9	4.4	8.7				19.6	14.9	9.6
	12.1	3.6	9.1				17.9	22.6	5.5
	14.9	3.4	7.3				15.8	10.5	8.8
	6.7	23.8	15.2				7.4	37	15.7
	5.1	23.5	15.2				8.9	16.1	16.1
	7.4	21.7	19.3				4	29.9	17.1
	8.4	21	17.5				10	17.7	17.3
	5.4	21.6	19.5				5.9	8.9	19.3
	5.8	21.7	18.1				9.8	22	16.7
	5.1	23.5	17.4				39.4	22.2	17.1
	5.8	20.4	16.7				44.4	22	18.3
	5.1	22.4	15.3				9.1	23.2	19.3
	7.4	20.3	17.5				8.9	24.9	17.6
	6.3	21.7	20
	7.2	22	19.5
	8.5	24.6	17.3
	47.3	23.2	16.9
	58.3	24.8	18.5
	45.2	34.5	72.4
	50.3	48.6	60.3
	65.3	34.3	47.6
	67.8	29.5	44.3
	80.5	37.6	58.6
	77.1	39.6	53.4

## Sheet: Fig.7
Panel c	Mito coverage				Mito-ER proximity					Panel e	WT	AAV8-sgCon	AAV8-sgNes	AAV8-sgNes+Mel
	WT	AAV8-sgCon	AAV8-sgNes	AAV8-sgNes+Mel	WT	AAV8-sgCon	AAV8-sgNes	AAV8-sgNes+Mel			10.2	9.6	7.17	7.26
	20.8	21.6	27.5	25.6	29.8	29.9	28.6	23.4			9.96	10.3	6.89	6.13
	29	22.3	20.1	27.7	26.3	28.6	23.1	20.9			8.95	9.76	6.54	7.43
	25.1	29.1	22.1	25.2	26.4	24.1	25.3	22
	22.1	21.9	28	28.2	25.4	28.9	21.9	24.8		Panel f	WT	AAV8-sgCon	AAV8-sgNes	AAV8-sgNes+Mel
	23.9	24.9	24.1	22.1	28.2	29.1	26.9	29.7			5.76	6.47	5.21	5.32
	23.9	27.4	22.7	22.9	26.3	26.6	20.5	22.3			6.68	5.93	3.56	4.12
	25.8	22.9	26.7	25.8	28.2	20.6	25.8	24.8			4.64	4.21	4.44	3.87
	25.6	25.5	25.2	24.5	24.1	26.8	24.8	22.4			7.95	7.36	4.96	5.34
	24.6	22.5	29.5	23.5	22.9	26	25.3	28.4			6.66	7.69	5.04	4.78
	20.1	20.2	24.2	21.1	25.7	28.1	22.6	22.4			7.89	6.98	3.98	5.21
	22.4	25.9	25.7	24.6	20.4	29.2	21.3	28.9
	29.5	21.2	29.1	29.4	22.7	21.7	20.6	20		Panel h	WT	AAV8-sgCon	AAV8-sgNes	AAV8-sgNes+Mel
	22.3	29	27.4	21.1	27.6	29.8	28.9	21.1			42.8	45.9	30.2	32.6
	22.2	26.1	20.6	22.3	29.3	23.8	29.2	22.6			55.6	51.3	36.5	40.6
	26	28.4	25.1	27.6	26.5	22.2	21.7	27.7			51.2	54.8	39.4	38.4
	23.3	28.7	29	23	24.4	23.3	27.5	24.8			50.9	50.7	32.8	36.1
	26.3	26.3	28.9	27.4	25.2	28.2	27.7	28.8			46.8	48.6	35.6	33.8
	20.8	23.7	20.4	20.9	20.3	22.1	24.4	22.6			40.8	42.1	31.7	31.9
	20.8	28.4	20.1	24	22.7	25.4	20.6	30
	29.5	20.7	26.3	27.4	25.3	27.3	22.9	22.9		Panel j	WT			AAV8-sgCon			AAV8-sgNes			AAV8-sgNes+Mel
	23.7	27.5	21.2	24.7	21.9	29.3	28	23.3		XBP1	1.035	0.975	0.99	1.234	0.785	1.124	2.569	3.014	2.874	3.345	3.369	2.968
	27.8	21.9	22.6	21.8	22.8	25.1	28.6	24.4		Chop	1.124	0.845	1.031	1.265	1.365	1.237	1.968	2.678	2.365	2.254	1.784	1.956
	20.5	21.4	24.5	24.3	23	22.5	29.1	21.7		ATF4	0.896	1.148	1.044	0.698	0.874	0.965	4.596	3.987	4.657	3.658	3.324	4.025
	29.1	23.2	27	27.2	27.9	30	28.4	26.9
	28.6	28.3	26.9	26.7	27.9	21.9	25	25.9		Panel m	EDS(+)			EDS(+)/Mel(+)			EDS(+)/Mel(+) /AAV8-sgCon(+)			EDS(+)/Mel(+) /AAV8-sgNes(+)
	28.5	26.4	20.1	24.8	29.6	21.3	24.5	27.9		HSD3β	0.658	0.854	1.021	1.236	1.347	1.156	1.325	1.102	1.259	0.884	0.964	1.025
	29.7	22.1	28.7	24.4	28.3	27.2	25.8	24.5		CYP11A1	1.156	0.968	1.026	1.564	1.429	1.754	1.652	1.854	1.459	1.101	1.026	0.786
	22.6	24.9	20.7	23.8	21.8	20.6	28.7	27.1		HSD17β3	0.985	1.185	0.784	1.354	1.289	1.458	1.564	1.258	1.364	1.025	0.785	0.846
	25.7	24.9	27.2	27.4	27.5	23.4	29.4	28.6
	23.8	24.1	23.9	22.3	29.7	22.5	29.3	28.7		Panel n	weeks	EDS(+)					EDS(+)/Mel(+)					EDS(+)/Mel(+) /AAV8-sgCon(+)					EDS(+)/Mel(+) /AAV8-sgNes(+)
	26.6	26.9	16	13.4	16.5	15.5	24.5	27.8			0	0.48	0.69	0.81	0.25	0.44	0.35	0.69	0.74	0.42	0.38	0.55	0.42	0.38	0.65	0.24	0.11	0.65	0.47	0.52	0.31
	29.4	22.7	13.8	10.8	16.1	10.7	29.9	28.6			1	0.89	0.74	1.02	0.96	0.79	1.25	1.74	1.56	0.89	1.14	1.14	2.14	1.78	1.56	1.32	1.52	1.45	1.37	1.25	1.65
	26.2	24	18.7	10.4	10.5	19.5	29.9	24.8			2	1.45	1.65	1.58	1.87	1.42	2.07	2.65	3.07	2.45	1.78	2.74	2.98	3.45	1.87	2.24	2.1	1.87	1.54	1.44	1.74
	23.6	29	17.6	15.9	15.9	18.7	21.6	24.8			3	2.05	1.98	2.45	2.26	1.79	3.89	3.45	2.89	4.01	3.54	3.45	2.77	3.65	4.21	3.46	2.24	2.54	3.45	2.98	2.46
	21.4	23.7	17.4	10.2	16.2	12.6	21.8	21.3			4	3.45	3.02	2.87	2.46	3.21	4.54	4.65	3.78	3.26	3.47	4.87	5.12	4.36	3.89	4.71	3.14	4.21	2.74	2.54	3.24
	24.1	29.2	13.6	11.9	16.4	12.2	24.3	28.2
	28.4	25.6	14.3	18.4	17	18.7	25	28.7
	28.1	20.5	17	17.2	14	12.1	23.1	25.7
	22.6	27.4	16.8	19.1	16.7	15.7	24.9	20.4
	27.5	26.7	16.7	18.6	15.8	18.9	25.1	25.1
	22.3	27.7	19.3	13.3	11.6	12.4	20.2	23.5
	22.3	26.8	17.1	11.5	13.9	18.8	28.8	27.3
	25.8	22.3	10.5	14.9	13.7	16.5	22.3	20.4
	21.2	23.9	14.2	15.1	16.4	16.5	20.2	24.2
	20.5	27.1	11.4	18	12.6	15.6	29.7	25.3
	25.7	21.3	10.9	11.5	17	18.6	23.7	23.1
	25.3	29.6	12.6	18.9	13.6	16.4	22.1	27.9
	27.4	24.1	13	11.8	19	14.4	27.8	29.5
	26.7	27.3	17.4	13.1	11.7	16.1	25	21.5
	25.1	27.9	15.7	16.8	16.3	18.8	24.9	27.7
	31.7	39.7	11.5	19.9	17.9	15.8	26.5	23.3
	39.7	36.3	10.2	11.4	16	11.7	22.9	34
	39.5	35.8	14.1	16.4	10.1	10.9	28.5	34.2
	30.6	31	13.6	12	20	19.9	21.6	31
	35.8	39.2	16.8	19.4	11.1	11.5	27.4	31.2
	37.3	32.4	12	17.8	15	14.6	23.7	23.2
	30.9	30.1	10.5	19.1	11.6	14.3	23.3	20.6
	32.1	39.7	18.4	15.2	16.4	14.7	20.6	23.1
	34.7	30.2	12.2	19.6	18.6	11	28.4	20.7
	35.8	33.2	14.6	18.9	14.9	18.6	21.6	24.4
	34.5	32.5	9.1	8.7	19.8	18.4	24.2	22
	35	33.3	8.7	9.9	17.5	19.1	22.1	28
	36.5	39.2	5.1	8.6	15.1	18.3	22.8	39.3
	31.2	39	6.2	9.9	10.9	18.6	26.3	32.1
	34.4	36.7	8.2	8.3	19.9	17.2	21.3	47.8
	35.7	36.9	9.7	6.8	12.8	18.4	47.7	33.1
	32.1	34.5	6	9.5	10.8	14	40.5	25.7
	38.3	30.3	6.1	8.1	17	16.2	25	20.5
	30.7	32.6	9.8	6.3	12.4	13.1	28	26
	35.6	31.1	9.2	5.8	16.6	17.4	25.3	21.5
	10.5	13.5	6.2	7.3	13.5	12.4	31	39.5
	14.1	10.3	8.1	5.9	13.4	11.5	37.1	39.1
	17.6	14	7.6	6.8	13.5	10.5	37.2	30
	15.3	17.8	9	7.2	11	18.9	38.4	30.7
	10.6	19.3	7.8	7.7	17.1	17.3	35.4	32
	19.5	10	8.4	9.6	12	11.6	30	32.9
	16.2	11.7	9.6	7.1	18.5	10.2	34.7	33.1
	10.6	10.5	6.6	9.9	11.2	19.6	35	31.1
	14.4	18.1	8.9	9.4	10.4	13.6	33.6	31.5
	16.5	13.5	5.1	8.6	10.1	11.5	33	40
	14	16.3	7.5	7.9	13.4	17.3	31.9	44.5
	13.8	15.2	7.5	6	16.6	17.3	33.7	39.4
	10.5	11.6	6	9.3	12.6	17.9	38.1	26.8
	13.8	11	8.1	6.6	19.2	11	37	20.3
	18.7	11.7	6.1	9.7	19.6	17.8	32.5	32.9
	15.2	15.1	7.2	5.6	11.8	12.2	19.8	44.6
	16.4	14.7	8.3	9.8	10.8	12.6	18.5	38.3
	16	15.5	5.6	8.4	14.8	18.2	19.4	23.9
	16.6	13.9	8.5	7.6	19.9	19.8	12.8	29.6
	17.2	13.4	8.3	5.6	19.2	18	16.4	39.4
	15.7	12.9	7.5	7.4	16.1	11.4	16.2	25
	11.2	11.2	9.7	5	15.1	10.3	21	23.1
	15.9	20	5.5	8.9	13.4	18.8	22.3	33.8
	19.2	10.1	9.3	5.7	13	12.6	28.8	34.5
	13.3	14.2	7.5	9.8	19.9	15.5	32.6	48.4
	18.9	12.1	9.2	8.6	14.7	14	38.5	43.5
	11.3	19	8.9	8.7	18	14.7	45.1	36.5
	12.1	12.2	5.8	8.2	11.4	19	44.6	32.2
	16.1	11	6.5	5.3	11	11	46.6	30.7
	16	19.1	8.4	7.5	6.8	8.5	35.3	29.9
	6.8	8.3	5.1	5.5	5	9.9	43.1	32.4
	8.7	6.1	7.8	5.3	7.7	7.4	38.2	43.2
	7.1	6.7	7.1	6.4	9.9	9.5	38.3	37.6
	5.6	5	6.3	9.1	5.7	5.7	33	44.7
	6.8	8.4	5.2	9.6	8.4	6	47.7	43.7
	5.2	6.2	5	7.6	6.4	8.6	33	43.6
	9.9	7.9	8.8	9.6	9.5	5.8	36.1	36.1
	9.4	7.4	9.8	9.8	7.7	5.8	49.5	37
	7.1	9.3	6.8	9.4	10	8.8	40.9	49.8
	7.6	6.5	8.4	9	7.6	7.2	30.5	30.1
	65.8	75.6	40.6	37.6	4.6	4.1	30	46.9
	55.8	68.4	42.8	46.7	13.6	13.2	39.6	46.8
	80.4	66.5	38.9	50.1	14.5	10.5	34.5	33.4
	56.4	50.4	50.1	44.7	14.3	13.1	36	34.3
	48.2	46.7	45.6	49.6	12.5	13.1	36.4	26.5
					11.3	14.9	35.5	18.9
					10.7	13	47.8	13.6
					13.6	14.1	15.6	10.4
					13.2	14.4	57.2	13.9
					13.9	10.3	51.8	17.3
					34.6	32.3	37.1	15.6
					35.1	39	28.2	16.6
					30.1	33.5	15.7	28.6
					33.3	34.4	17.7	11.1
					36.2	32.1	16.9	12
					36.7	33.3	38.4	10.6
					35.5	31.7	38	37.5
					33.2	32.9	48.1	47.8
					30.2	31.9	10.5	19
					36.2	36.5	44.1	49.3

## Sheet: sup.1
Panel b	2m			12m			24m
3d	0.084	0.123	0.059	0.031	0.044	0.018	0.011	0.018	0.008
6d	0.192	0.169	0.221	0.089	0.092	0.104	0.065	0.058	0.063
9d	0.543	0.584	0.497	0.385	0.453	0.432	0.224	0.217	0.156
Panel c	2m			12m			24m
3d	0.68	0.74	0.62	0.76	0.61	0.66	0.31	0.38	0.25
6d	1.43	1.31	1.55	0.99	1.1	1.05	0.64	0.68	0.72
9d	2.24	2.45	2.68	1.86	1.93	1.72	1.29	1.14	1.05
Panel d	2m			12m			24m
3d	0.014	0.01	0.016	0.007	0.003	0.002	0	0	0
6d	0.15	0.16	0.14	0.09	0.1	0.11	0.06	0.07	0.1
9d	0.53	0.6	0.58	0.41	0.38	0.48	0.36	0.42	0.3
Panel e	2m			12m			24m
3d	0.12	0.08	0.09	0.05	0.01	0.02	0.0004	0.0003	0.004
6d	0.45	0.49	0.39	0.21	0.17	0.24	0.05	0.09	0.12
9d	0.73	0.89	0.76	0.47	0.5	0.39	0.25	0.34	0.26
Panel f	2m			12m			24m
3d	0.41	0.37	0.26	0.51	0.43	0.39	0.2	0.17	0.12
6d	1.23	1.26	1.47	1.12	1.03	1.11	0.67	0.72	0.64
9d	1.98	2.21	2.13	1.54	1.68	1.64	0.89	0.96	0.74
Panel g	2m			12m			24m
3d	0.018	0.016	0.019	0.005	0.004	0.007	0.001	0.0009	0.0008
6d	0.051	0.057	0.068	0.022	0.033	0.019	0.024	0.017	0.012
9d	0.123	0.136	0.156	0.094	0.083	0.073	0.073	0.068	0.085
Panel i	2m			12m			24m
HSD3β	0.906828	1.03355	1.05962	0.52669	0.760769	0.7424	0.279246	0.267367	0.328699
CYP11A1	0.906179	1.0714	1.10242	0.80695	0.859656	0.653259	0.520437	0.336786	0.235036
HSD17β3	0.944503	0.883471	1.17203	0.491246	0.584005	0.515422	0.212594	0.312223	0.302253
Panel j	weeks	2m			12m			24m
	0	0	0	0	0	0	0	0	0	0
	3	0.94	0.95	0.86	0.85	0.74	0.79	0.82	0.75	0.76
	6	8.65	7.56	7.94	5.23	6.87	5.03	5.78	4.32	4.66
	9	14.64	15.87	15.23	11.76	9.94	10.27	7.24	6.58	5.47

## Sheet: sup.2
Panel a	2m	12m	24m
	0.888	0.665	0.127
	1.087	0.763	0.273
	0.987	0.564	0.227
	1.092	0.798	0.247
	0.843	0.679	0.189
Panel b	2m	12m	24m
	98	82	60
	100	90	57
	99	94	48
	96	85	39
	100	81	40
Panel d	<100nm			<50nm			<25nm
	2m	12m	24m	2m	12m	24m	2m	12m	24m
% of OMM	46	32	15	32	23	11	18	8	3
	42	30	23	32	24	18	12	8	5
	36	38	16	30	28	14	16	11	4
	52	34	19	40	27	16	12	12	2
	43	41	21	34	34	15	16	10	6
% of mitochondria	99	80	62	92	60	43	72	36	14
	100	88	52	96	62	25	85	40	16
	98	92	51	94	69	35	80	32	22
	100	85	44	100	52	31	93	44	24
	100	82	38	90	72	26	76	28	18
Panel e	50nm to 100nm					25nm to 50nm					< 25nm
2m	14	10	6	12	9	14	20	14	28	18	18	12	16	12	16
12m	9	6	10	7	7	15	16	17	15	24	8	8	11	12	10
24m	4	5	2	3	6	8	13	10	14	9	3	5	4	2	6
Panel f	50nm to 100nm					25nm to 50nm					< 25nm
2m	30.4348	23.8095	16.6667	23.0769	20.9302	30.4348	47.6191	38.8889	53.8462	41.8605	39.1304	28.5714	44.4444	23.0769	37.2093
12m	28.125	20	26.3158	20.5882	17.0732	46.875	53.3333	44.7368	44.1176	58.5366	25	26.6667	28.9474	35.2941	24.3902
24m	26.6667	21.7391	12.5	15.7895	28.5714	53.3333	56.5217	62.5	73.6842	42.8571	20	21.7391	25	10.5263	28.5714
Panel i	2m	12m	24m
	93.14	72.98	55.73
	110.54	58.68	54.21
	80.14	84.72	35.89
	105.63	81.34	44.95
	116.74	62.54	29.38
	93.81	71.35	40.9

## Sheet: sup.3
Panel b	2m	12m	24m	TBHP		Panel i	2m	12m	24m
	1.05764	1.50494	2.32083	2.53126			7.47	4.19	1.77
	0.915183	1.69481	2.03884	2.4127			7.35	3.83	1.71
	1.02717	1.43335	2.46889	2.81236			6.72	4.9	1.93
							7.53	4.62	1.25
Panel d	2m	12m	24m	ant A			6.6	3.09	2.77
	0.981473	2.60816	6.05265	6.08655
	1.22121	3.27004	6.77461	7.12137		Panel j	2m	12m	24m
	0.797562	3.27572	6.43234	6.86515			1.08	0.78	0.62
							1.04	0.88	0.54
Panel f	2m	12m	24m				0.95	0.85	0.52
	0.986524	1.10069	1.48826				0.94	0.8	0.46
	0.865246	1.45262	1.78521				0.97	0.74	0.6
	1.13652	1.32549	1.68543
	1.06522	1.26355	1.62355			Panel l	2m	12m	24m
	0.946492	1.18962	2.06548				1.03546	0.899534	0.65684
							1.12456	0.784569	0.589632
Panel g	2m	12m	24m				1.07896	0.774269	0.504896
	8.96	8.51	5.35				0.942563	0.685963	0.625489
	10.21	7.23	3.87				0.818447	0.725963	0.554696
	9.54	7.45	4.54
	8.58	8.23	4.14			Panel m	2m	12m	24m
	8.32	6.98	5.12				1.06482	0.817887	0.415215
							1.1127	0.784513	0.305694
Panel h	2m	12m	24m				1.03266	0.856324	0.335489
	1.2	2.03	3.03				0.924586	0.652148	0.442036
	1.39	1.89	2.26				0.865237	0.725963	0.325931
	1.42	1.52	2.35
	1.14	1.78	3.32
	1.26	2.26	1.85

[truncated: 12 more sheets: sup.4, sup.5, sup.6, sup.7, sup.8, sup.9, sup.10, sup.11, sup.12, sup.13, sup.14, sup.15]
